# Supplementary material for: The Distribution of Autoantibodies by Age Group in Children with Type 1 Diabetes versus Type 2 Diabetes in Southern Vietnam
Source: J Clin Med. 2023 Feb 10;12(4):1420. doi: 10.3390/jcm12041420 (PMC9961333; doi:10.3390/jcm12041420)
Supplement: Supplementary file 1 [file jcm-12-01420-s001.zip]

Archive with 1 entries (1 files):
- jcm-2136275-supplementary.pdf
